# Supplementary material for: Concise Syntheses of Marine (Bis)indole Alkaloids Meridianin C, D, F, and G and Scalaridine A via One-Pot Masuda Borylation-Suzuki Coupling Sequence
Source: Molecules. 2022 Mar 30;27(7):2233. doi: 10.3390/molecules27072233 (PMC9000334; doi:10.3390/molecules27072233)
Supplement: Supplementary file 1 [file molecules-27-02233-s001.zip]

Archive with 1 entries (1 files):
- molecules-1641406-supplementary.pdf
